# Supplementary material for: From the Ocean to the Lab—Assessing Iron Limitation in Cyanobacteria: An Interface Paper
Source: Microorganisms. 2020 Nov 29;8(12):1889. doi: 10.3390/microorganisms8121889 (PMC7760322; doi:10.3390/microorganisms8121889)
Supplement: Supplementary file 1 [file microorganisms-08-01889-s001.zip]

Archive with 1 entries (1 files):
- Technical manual.docx
